# Supplementary material for: An Innovative Polymer-Based Electrochemical Sensor Encrusted with Tb Nanoparticles for the Detection of Favipiravir: A Potential Antiviral Drug for the Treatment of COVID-19
Source: Biosensors (Basel). 2023 Feb 8;13(2):243. doi: 10.3390/bios13020243 (PMC9954130; doi:10.3390/bios13020243)
Supplement: Supplementary file 1 [file biosensors-13-00243-s001.zip]

Archive with 1 entries (1 files):
- biosensors-2155523-supplementary.pdf
